# Supplementary material for: α-Tocotrienol and Redox-Silent Analogs of Vitamin E Enhances Bortezomib Sensitivity in Solid Cancer Cells through Modulation of NFE2L1
Source: Int J Mol Sci. 2023 May 27;24(11):9382. doi: 10.3390/ijms24119382 (PMC10253528; doi:10.3390/ijms24119382)
Supplement: Supplementary file 1 [file ijms-24-09382-s001.zip]

Archive with 1 entries (1 files):
- ijms-2403923-supplementary.pdf
